# Supplementary material for: Low-Dose Near-Infrared Light-Activated Mitochondria-Targeting Photosensitizers for PDT Cancer Therapy
Source: Int J Mol Sci. 2022 Aug 23;23(17):9525. doi: 10.3390/ijms23179525 (PMC9455738; doi:10.3390/ijms23179525)
Supplement: Supplementary file 1 [file ijms-23-09525-s001.zip]

Archive with 1 entries (1 files):
- ijms-1861401-supplementary.pdf
